# Supplementary material for: Harnessing asymmetric N-heterocyclic carbene ligands to optimise SABRE hyperpolarisation
Source: Catal Sci Technol. 2018 Sep 3;8(19):4925–33. doi: 10.1039/c8cy01214h (PMC6171487; doi:10.1039/c8cy01214h)
Supplement: Supplementary file 2 [file CY-008-C8CY01214H-s002.cif]

# Electronic Supplementary Material (ESI) for Catalysis Science & Technology.
# This journal is © The Royal Society of Chemistry 2018

####################################################################### 
# 
# This file contains crystal structure data downloaded from the 
# Cambridge Structural Database (CSD) hosted by the Cambridge 
# Crystallographic Data Centre (CCDC).
# 
# Full information about CCDC data access policies and citation 
# guidelines are available at http://www.ccdc.cam.ac.uk/access/V1 
# 
# Audit and citation data items may have been added by the CCDC. 
# Please retain this information to preserve the provenance of 
# this file and to allow appropriate attribution of the data. 
# 
#######################################################################

data_sbd1613
_database_code_depnum_ccdc_archive 'CCDC 1848485'
_audit_update_record             
;
2018-06-11 deposited with the CCDC.
2018-07-17 downloaded from the CCDC.
;
_audit_creation_date             2016-06-03
_audit_creation_method           
;
Olex2 1.2
(compiled 2016.02.19 svn.r3266 for OlexSys, GUI svn.r5155)
;
_chemical_name_common            ?
_chemical_name_systematic        ?
_chemical_formula_moiety         'C28 H34 Cl Ir N2'
_chemical_formula_sum            'C28 H34 Cl Ir N2'
_chemical_formula_weight         626.22
_chemical_melting_point          ?
_chemical_oxdiff_formula         'C30 H34 Ir1 N2 Cl1'
_chemical_oxdiff_usercomment     'Marianna Fekete Chin4'
loop_
_atom_type_symbol
_atom_type_description
_atom_type_scat_dispersion_real
_atom_type_scat_dispersion_imag
_atom_type_scat_source
C C 0.0181 0.0091 'International Tables Vol C Tables 4.2.6.8 and 6.1.1.4'
H H 0.0000 0.0000 'International Tables Vol C Tables 4.2.6.8 and 6.1.1.4'
Cl Cl 0.3639 0.7018 'International Tables Vol C Tables 4.2.6.8 and 6.1.1.4'
Ir Ir -4.7710 6.5667 'International Tables Vol C Tables 4.2.6.8 and 6.1.1.4'
N N 0.0311 0.0180 'International Tables Vol C Tables 4.2.6.8 and 6.1.1.4'

_shelx_space_group_comment       
;
The symmetry employed for this shelxl refinement is uniquely defined
by the following loop, which should always be used as a source of
symmetry information in preference to the above space-group names.
They are only intended as comments.
;
_space_group_crystal_system      triclinic
_space_group_IT_number           2
_space_group_name_H-M_alt        'P -1'
_space_group_name_Hall           '-P 1'
loop_
_space_group_symop_operation_xyz
'x, y, z'
'-x, -y, -z'

_cell_length_a                   9.7423(3)
_cell_length_b                   11.0660(4)
_cell_length_c                   12.1673(4)
_cell_angle_alpha                100.717(3)
_cell_angle_beta                 104.685(3)
_cell_angle_gamma                96.543(3)
_cell_volume                     1228.71(8)
_cell_formula_units_Z            2
_cell_measurement_reflns_used    5148
_cell_measurement_temperature    110.05(10)
_cell_measurement_theta_max      71.0040
_cell_measurement_theta_min      6.6180
_shelx_estimated_absorpt_T_max   ?
_shelx_estimated_absorpt_T_min   ?
_exptl_absorpt_coefficient_mu    11.642
_exptl_absorpt_correction_T_max  0.554
_exptl_absorpt_correction_T_min  0.393
_exptl_absorpt_correction_type   gaussian
_exptl_absorpt_process_details   
;
CrysAlisPro, Agilent Technologies,
Version 1.171.37.35 (release 13-08-2014 CrysAlis171 .NET)
(compiled Aug 13 2014,18:06:01)
Numerical absorption correction based on gaussian integration over
			a multifaceted crystal model
Empirical absorption correction using spherical harmonics,
 implemented in SCALE3 ABSPACK scaling algorithm.
;
_exptl_absorpt_special_details   ?
_exptl_crystal_colour            'clear yellow'
_exptl_crystal_colour_lustre     clear
_exptl_crystal_colour_modifier   .
_exptl_crystal_colour_primary    yellow
_exptl_crystal_density_diffrn    1.693
_exptl_crystal_density_meas      ?
_exptl_crystal_density_method    ?
_exptl_crystal_description       block
_exptl_crystal_F_000             620
_exptl_crystal_size_max          0.2421
_exptl_crystal_size_mid          0.1593
_exptl_crystal_size_min          0.1367
_exptl_transmission_factor_max   ?
_exptl_transmission_factor_min   ?
_diffrn_reflns_av_R_equivalents  0.0146
_diffrn_reflns_av_unetI/netI     0.0200
_diffrn_reflns_Laue_measured_fraction_full 0.999
_diffrn_reflns_Laue_measured_fraction_max 0.976
_diffrn_reflns_limit_h_max       11
_diffrn_reflns_limit_h_min       -11
_diffrn_reflns_limit_k_max       13
_diffrn_reflns_limit_k_min       -10
_diffrn_reflns_limit_l_max       13
_diffrn_reflns_limit_l_min       -14
_diffrn_reflns_number            7908
_diffrn_reflns_point_group_measured_fraction_full 0.999
_diffrn_reflns_point_group_measured_fraction_max 0.976
_diffrn_reflns_theta_full        67.684
_diffrn_reflns_theta_max         71.177
_diffrn_reflns_theta_min         3.853
_diffrn_ambient_environment      N~2~
_diffrn_ambient_temperature      110.05(10)
_diffrn_detector                 'CCD plate'
_diffrn_detector_area_resol_mean 16.1450
_diffrn_detector_type            Eos
_diffrn_measured_fraction_theta_full 0.999
_diffrn_measured_fraction_theta_max 0.976
_diffrn_measurement_details      
;
#__ type_ start__ end____ width___ exp.time_
  1 omega   -1.00   26.00   1.0000    1.0000
omega____ theta____ kappa____ phi______ frames
    -        0.0000  -37.0000    0.0000 27

#__ type_ start__ end____ width___ exp.time_
  2 omega  -15.00   80.00   1.0000    1.5000
omega____ theta____ kappa____ phi______ frames
    -       54.0000  -37.0000  -90.0000 95

#__ type_ start__ end____ width___ exp.time_
  3 omega   43.00   92.00   1.0000    1.5000
omega____ theta____ kappa____ phi______ frames
    -      108.0000  -37.0000  -90.0000 49

#__ type_ start__ end____ width___ exp.time_
  4 omega   65.00   91.00   1.0000    1.5000
omega____ theta____ kappa____ phi______ frames
    -      108.0000  -25.0000 -150.0000 26

#__ type_ start__ end____ width___ exp.time_
  5 omega   49.00   92.00   1.0000    1.5000
omega____ theta____ kappa____ phi______ frames
    -      108.0000  -50.0000 -180.0000 43

#__ type_ start__ end____ width___ exp.time_
  6 omega   47.00  144.00   1.0000    1.5000
omega____ theta____ kappa____ phi______ frames
    -      108.0000  -91.0000 -180.0000 97

#__ type_ start__ end____ width___ exp.time_
  7 omega   56.00   87.00   1.0000    1.5000
omega____ theta____ kappa____ phi______ frames
    -      108.0000  -37.0000    0.0000 31

#__ type_ start__ end____ width___ exp.time_
  8 omega   40.00   85.00   1.0000    1.5000
omega____ theta____ kappa____ phi______ frames
    -      108.0000  -37.0000  -30.0000 45

#__ type_ start__ end____ width___ exp.time_
  9 omega   38.00  127.00   1.0000    1.5000
omega____ theta____ kappa____ phi______ frames
    -      108.0000  -77.0000    0.0000 89

#__ type_ start__ end____ width___ exp.time_
 10 omega   55.00  116.00   1.0000    1.5000
omega____ theta____ kappa____ phi______ frames
    -      108.0000 -111.0000    0.0000 61

#__ type_ start__ end____ width___ exp.time_
 11 omega   43.00  108.00   1.0000    1.5000
omega____ theta____ kappa____ phi______ frames
    -       54.0000 -125.0000    0.0000 65

#__ type_ start__ end____ width___ exp.time_
 12 omega   38.00   92.00   1.0000    1.5000
omega____ theta____ kappa____ phi______ frames
    -      108.0000  -37.0000   90.0000 54

#__ type_ start__ end____ width___ exp.time_
 13 omega   93.00  124.00   1.0000    1.5000
omega____ theta____ kappa____ phi______ frames
    -       54.0000   37.0000   90.0000 31

#__ type_ start__ end____ width___ exp.time_
 14 omega   80.00  125.00   1.0000    1.5000
omega____ theta____ kappa____ phi______ frames
    -       54.0000   19.0000  150.0000 45

#__ type_ start__ end____ width___ exp.time_
 15 omega   41.00   88.00   1.0000    1.5000
omega____ theta____ kappa____ phi______ frames
    -      108.0000  -25.0000   30.0000 47

#__ type_ start__ end____ width___ exp.time_
 16 omega   29.00   67.00   1.0000    1.5000
omega____ theta____ kappa____ phi______ frames
    -       54.0000   37.0000   90.0000 38

#__ type_ start__ end____ width___ exp.time_
 17 omega   37.00   70.00   1.0000    1.5000
omega____ theta____ kappa____ phi______ frames
    -      108.0000  -37.0000  150.0000 33

#__ type_ start__ end____ width___ exp.time_
 18 omega   56.00  102.00   1.0000    1.5000
omega____ theta____ kappa____ phi______ frames
    -      108.0000 -111.0000  150.0000 46

#__ type_ start__ end____ width___ exp.time_
 19 omega   30.00   70.00   1.0000    1.5000
omega____ theta____ kappa____ phi______ frames
    -       54.0000  -57.0000   30.0000 40

#__ type_ start__ end____ width___ exp.time_
 20 omega   11.00   53.00   1.0000    1.5000
omega____ theta____ kappa____ phi______ frames
    -       54.0000   19.0000  150.0000 42

#__ type_ start__ end____ width___ exp.time_
 21 omega  -69.00  -13.00   1.0000    1.0000
omega____ theta____ kappa____ phi______ frames
    -        0.0000  -37.0000    0.0000 56

#__ type_ start__ end____ width___ exp.time_
 22 omega   28.00   56.00   1.0000    1.0000
omega____ theta____ kappa____ phi______ frames
    -        0.0000   57.0000 -180.0000 28

#__ type_ start__ end____ width___ exp.time_
 23 omega   72.00   98.00   1.0000    1.5000
omega____ theta____ kappa____ phi______ frames
    -       54.0000   57.0000 -180.0000 26

#__ type_ start__ end____ width___ exp.time_
 24 omega   91.00  136.00   1.0000    1.5000
omega____ theta____ kappa____ phi______ frames
    -      108.0000   63.0000  -90.0000 45

#__ type_ start__ end____ width___ exp.time_
 25 omega   37.00  177.00   1.0000    1.5000
omega____ theta____ kappa____ phi______ frames
    -      108.0000    0.0000 -120.0000 140

#__ type_ start__ end____ width___ exp.time_
 26 omega    4.00   54.00   1.0000    1.5000
omega____ theta____ kappa____ phi______ frames
    -       54.0000  -99.0000 -180.0000 50

#__ type_ start__ end____ width___ exp.time_
 27 omega    0.00   75.00   1.0000    1.5000
omega____ theta____ kappa____ phi______ frames
    -       54.0000  -57.0000 -180.0000 75

#__ type_ start__ end____ width___ exp.time_
 28 omega   -9.00   25.00   1.0000    1.0000
omega____ theta____ kappa____ phi______ frames
    -        0.0000   57.0000 -180.0000 34
;
_diffrn_measurement_device       'four-circle diffractometer'
_diffrn_measurement_device_type  'SuperNova, Dual, Cu at zero, Eos'
_diffrn_measurement_method       '\w scans'
_diffrn_orient_matrix_UB_11      0.0045408000
_diffrn_orient_matrix_UB_12      0.1203034000
_diffrn_orient_matrix_UB_13      0.0890158000
_diffrn_orient_matrix_UB_21      0.1283592000
_diffrn_orient_matrix_UB_22      0.0643271000
_diffrn_orient_matrix_UB_23      -0.0322037000
_diffrn_orient_matrix_UB_31      -0.1049600000
_diffrn_orient_matrix_UB_32      0.0453661000
_diffrn_orient_matrix_UB_33      -0.0952516000
_diffrn_radiation_monochromator  mirror
_diffrn_radiation_probe          x-ray
_diffrn_radiation_type           CuK\a
_diffrn_radiation_wavelength     1.54184
_diffrn_source                   'sealed X-ray tube'
_diffrn_source_type              'SuperNova (Cu) X-ray Source'
_reflns_Friedel_coverage         0.000
_reflns_Friedel_fraction_full    .
_reflns_Friedel_fraction_max     .
_reflns_number_gt                4560
_reflns_number_total             4638
_reflns_odcompleteness_completeness 99.95
_reflns_odcompleteness_iscentric 1
_reflns_odcompleteness_theta     66.97
_reflns_special_details          
;
 Reflections were merged by SHELXL according to the crystal
 class for the calculation of statistics and refinement.
 
 _reflns_Friedel_fraction is defined as the number of unique
 Friedel pairs measured divided by the number that would be
 possible theoretically, ignoring centric projections and
 systematic absences.
;
_reflns_threshold_expression     'I > 2\s(I)'
_computing_cell_refinement       
;
CrysAlisPro, Agilent Technologies,
Version 1.171.37.35 (release 13-08-2014 CrysAlis171 .NET)
(compiled Aug 13 2014,18:06:01)
;
_computing_data_collection       
;
CrysAlisPro, Agilent Technologies,
Version 1.171.37.35 (release 13-08-2014 CrysAlis171 .NET)
(compiled Aug 13 2014,18:06:01)
;
_computing_data_reduction        
;
CrysAlisPro, Agilent Technologies,
Version 1.171.37.35 (release 13-08-2014 CrysAlis171 .NET)
(compiled Aug 13 2014,18:06:01)
;
_computing_molecular_graphics    'Olex2 (Dolomanov et al., 2009)'
_computing_publication_material  'Olex2 (Dolomanov et al., 2009)'
_computing_structure_refinement  'ShelXL (Sheldrick, 2015)'
_computing_structure_solution    'ShelXT (Sheldrick, 2015)'
_refine_diff_density_max         0.565
_refine_diff_density_min         -1.032
_refine_diff_density_rms         0.081
_refine_ls_extinction_coef       .
_refine_ls_extinction_method     none
_refine_ls_goodness_of_fit_ref   1.085
_refine_ls_hydrogen_treatment    constr
_refine_ls_matrix_type           full
_refine_ls_number_parameters     305
_refine_ls_number_reflns         4638
_refine_ls_number_restraints     0
_refine_ls_R_factor_all          0.0172
_refine_ls_R_factor_gt           0.0167
_refine_ls_restrained_S_all      1.085
_refine_ls_shift/su_max          0.002
_refine_ls_shift/su_mean         0.000
_refine_ls_structure_factor_coef Fsqd
_refine_ls_weighting_details     
'w=1/[\s^2^(Fo^2^)+(0.0228P)^2^+0.6777P] where P=(Fo^2^+2Fc^2^)/3'
_refine_ls_weighting_scheme      calc
_refine_ls_wR_factor_gt          0.0413
_refine_ls_wR_factor_ref         0.0415
_refine_special_details          'EADP of 4 C atoms on COD ring'
_olex2_refinement_description    
;
1. Fixed Uiso
 At 1.2 times of:
  All C(H) groups, All C(H,H) groups
 At 1.5 times of:
  All C(H,H,H) groups
2. Uiso/Uaniso restraints and constraints
Uanis(C23) = Uanis(C30)
Uanis(C26) = Uanis(C31)
Uanis(C27) = Uanis(C32)
Uanis(C22) = Uanis(C29)
3. Others
 Sof(H21A)=Sof(H24A)=Sof(H25A)=Sof(H28A)=Sof(C30)=Sof(H30A)=Sof(H30B)=Sof(C29)=
 Sof(H29A)=Sof(H29B)=Sof(C31)=Sof(H31A)=Sof(H31B)=Sof(C32)=Sof(H32A)=Sof(H32B)=
 1-FVAR(1)
 Sof(H21)=Sof(H24)=Sof(H25)=Sof(H28)=Sof(C23)=Sof(H23A)=Sof(H23B)=Sof(C22)=
 Sof(H22A)=Sof(H22B)=Sof(C26)=Sof(H26A)=Sof(H26B)=Sof(C27)=Sof(H27A)=Sof(H27B)=
 FVAR(1)
4.a Ternary CH refined with riding coordinates:
 C21(H21), C21(H21A), C24(H24), C24(H24A), C25(H25), C25(H25A), C28(H28),
 C28(H28A)
4.b Secondary CH2 refined with riding coordinates:
 C8(H8A,H8B), C7(H7A,H7B), C23(H23A,H23B), C30(H30A,H30B), C22(H22A,H22B),
 C29(H29A,H29B), C26(H26A,H26B), C31(H31A,H31B), C27(H27A,H27B), C32(H32A,H32B)
4.c Aromatic/amide H refined with riding coordinates:
 C9(H9), C14(H14), C10(H10), C16(H16), C1(H1), C5(H5), C3(H3), C4(H4), C2(H2)
4.d Idealised Me refined as rotating group:
 C18(H18A,H18B,H18C), C20(H20A,H20B,H20C), C19(H19A,H19B,H19C)
;
_atom_sites_solution_hydrogens   geom
_atom_sites_solution_primary     direct
_atom_sites_solution_secondary   ?
loop_
_atom_site_label
_atom_site_type_symbol
_atom_site_fract_x
_atom_site_fract_y
_atom_site_fract_z
_atom_site_U_iso_or_equiv
_atom_site_adp_type
_atom_site_occupancy
_atom_site_site_symmetry_order
_atom_site_calc_flag
_atom_site_refinement_flags_posn
_atom_site_refinement_flags_adp
_atom_site_refinement_flags_occupancy
_atom_site_disorder_assembly
_atom_site_disorder_group
Ir1 Ir 0.62099(2) 0.77756(2) 0.79626(2) 0.00928(4) Uani 1 1 d . . . . .
Cl1 Cl 0.66414(6) 0.91588(5) 0.97934(5) 0.01530(11) Uani 1 1 d . . . . .
N2 N 0.8886(2) 0.66217(18) 0.88645(17) 0.0118(4) Uani 1 1 d . . . . .
N1 N 0.9501(2) 0.84662(18) 0.86419(16) 0.0113(4) Uani 1 1 d . . . . .
C11 C 0.8325(2) 0.7591(2) 0.84657(19) 0.0099(4) Uani 1 1 d . . . . .
C12 C 0.8078(3) 0.5421(2) 0.8784(2) 0.0128(5) Uani 1 1 d . . . . .
C13 C 0.7318(3) 0.5263(2) 0.9594(2) 0.0142(5) Uani 1 1 d . . . . .
C21 C 0.3913(3) 0.7391(2) 0.7747(2) 0.0172(5) Uani 1 1 d . . . . .
H21 H 0.3623 0.7525 0.8469 0.021 Uiso 0.576(5) 1 calc R . P A 1
H21A H 0.3694 0.7597 0.8496 0.021 Uiso 0.424(5) 1 calc R . P A 2
C24 C 0.5676(3) 0.6171(3) 0.6597(2) 0.0212(6) Uani 1 1 d . . . . .
H24 H 0.6475 0.5700 0.6656 0.025 Uiso 0.576(5) 1 calc R . P A 1
H24A H 0.6354 0.5581 0.6614 0.025 Uiso 0.424(5) 1 calc R . P A 2
C6 C 0.9626(3) 0.9015(2) 0.6297(2) 0.0165(5) Uani 1 1 d . . . . .
C17 C 0.8116(3) 0.4432(2) 0.7901(2) 0.0160(5) Uani 1 1 d . . . . .
C9 C 1.0758(3) 0.8067(2) 0.9148(2) 0.0145(5) Uani 1 1 d . . . . .
H9 H 1.1689 0.8511 0.9351 0.017 Uiso 1 1 calc R . . . .
C14 C 0.6490(3) 0.4096(2) 0.9437(2) 0.0161(5) Uani 1 1 d . . . . .
H14 H 0.5941 0.3982 0.9945 0.019 Uiso 1 1 calc R . . . .
C25 C 0.5972(3) 0.7243(3) 0.6163(2) 0.0235(6) Uani 1 1 d . . . . .
H25 H 0.6855 0.7335 0.5919 0.028 Uiso 0.576(5) 1 calc R . P A 1
H25A H 0.6920 0.7290 0.6020 0.028 Uiso 0.424(5) 1 calc R . P A 2
C15 C 0.6463(3) 0.3097(2) 0.8540(2) 0.0168(5) Uani 1 1 d . . . . .
C10 C 1.0370(3) 0.6914(2) 0.9288(2) 0.0155(5) Uani 1 1 d . . . . .
H10 H 1.0984 0.6408 0.9610 0.019 Uiso 1 1 calc R . . . .
C16 C 0.7303(3) 0.3274(2) 0.7797(2) 0.0181(5) Uani 1 1 d . . . . .
H16 H 0.7323 0.2604 0.7216 0.022 Uiso 1 1 calc R . . . .
C1 C 0.9959(3) 0.7819(3) 0.6061(2) 0.0201(5) Uani 1 1 d . . . . .
H1 H 1.0617 0.7560 0.6631 0.024 Uiso 1 1 calc R . . . .
C8 C 0.9462(3) 0.9694(2) 0.8356(2) 0.0151(5) Uani 1 1 d . . . . .
H8A H 0.9874 1.0337 0.9064 0.018 Uiso 1 1 calc R . . . .
H8B H 0.8469 0.9782 0.8042 0.018 Uiso 1 1 calc R . . . .
C28 C 0.4198(3) 0.8453(2) 0.7335(2) 0.0185(5) Uani 1 1 d . . . . .
H28 H 0.4118 0.9218 0.7851 0.022 Uiso 0.576(5) 1 calc R . P A 1
H28A H 0.4086 0.9239 0.7801 0.022 Uiso 0.424(5) 1 calc R . P A 2
C18 C 0.7432(3) 0.6294(2) 1.0626(2) 0.0195(5) Uani 1 1 d . . . . .
H18A H 0.8427 0.6575 1.1054 0.029 Uiso 1 1 calc GR . . . .
H18B H 0.6916 0.5989 1.1121 0.029 Uiso 1 1 calc GR . . . .
H18C H 0.7028 0.6975 1.0361 0.029 Uiso 1 1 calc GR . . . .
C7 C 1.0292(3) 0.9884(2) 0.7471(2) 0.0178(5) Uani 1 1 d . . . . .
H7A H 1.0328 1.0738 0.7380 0.021 Uiso 1 1 calc R . . . .
H7B H 1.1273 0.9754 0.7770 0.021 Uiso 1 1 calc R . . . .
C5 C 0.8638(3) 0.9380(3) 0.5425(2) 0.0231(6) Uani 1 1 d . . . . .
H5 H 0.8392 1.0170 0.5570 0.028 Uiso 1 1 calc R . . . .
C20 C 0.8990(3) 0.4603(3) 0.7062(2) 0.0224(6) Uani 1 1 d . . . . .
H20A H 0.8736 0.5286 0.6714 0.034 Uiso 1 1 calc GR . . . .
H20B H 0.8793 0.3854 0.6464 0.034 Uiso 1 1 calc GR . . . .
H20C H 0.9996 0.4777 0.7475 0.034 Uiso 1 1 calc GR . . . .
C3 C 0.8357(3) 0.7396(3) 0.4121(2) 0.0279(7) Uani 1 1 d . . . . .
H3 H 0.7939 0.6860 0.3395 0.033 Uiso 1 1 calc R . . . .
C4 C 0.8018(3) 0.8581(3) 0.4345(2) 0.0277(6) Uani 1 1 d . . . . .
H4 H 0.7373 0.8842 0.3768 0.033 Uiso 1 1 calc R . . . .
C2 C 0.9320(3) 0.7009(3) 0.4983(2) 0.0254(6) Uani 1 1 d . . . . .
H2 H 0.9538 0.6208 0.4839 0.030 Uiso 1 1 calc R . . . .
C19 C 0.5571(3) 0.1836(3) 0.8391(3) 0.0253(6) Uani 1 1 d . . . . .
H19A H 0.6053 0.1414 0.8959 0.038 Uiso 1 1 calc GR . . . .
H19B H 0.5448 0.1348 0.7622 0.038 Uiso 1 1 calc GR . . . .
H19C H 0.4646 0.1946 0.8497 0.038 Uiso 1 1 calc GR . . . .
C23 C 0.4284(6) 0.5335(5) 0.6576(5) 0.0194(10) Uani 0.576(5) 1 d . . P A 1
H23A H 0.4503 0.4837 0.7155 0.023 Uiso 0.576(5) 1 calc R . P A 1
H23B H 0.3890 0.4772 0.5816 0.023 Uiso 0.576(5) 1 calc R . P A 1
C30 C 0.4053(9) 0.5632(8) 0.6187(7) 0.0194(10) Uani 0.424(5) 1 d . . P A 2
H30A H 0.3593 0.5921 0.5502 0.023 Uiso 0.424(5) 1 calc R . P A 2
H30B H 0.3915 0.4728 0.5982 0.023 Uiso 0.424(5) 1 calc R . P A 2
C22 C 0.3156(12) 0.6149(11) 0.6835(8) 0.0167(15) Uani 0.576(5) 1 d . . P A 1
H22A H 0.2482 0.5687 0.7135 0.020 Uiso 0.576(5) 1 calc R . P A 1
H22B H 0.2619 0.6340 0.6119 0.020 Uiso 0.576(5) 1 calc R . P A 1
C29 C 0.3376(18) 0.6054(17) 0.7165(12) 0.0167(15) Uani 0.424(5) 1 d . . P A 2
H29A H 0.2338 0.5926 0.6846 0.020 Uiso 0.424(5) 1 calc R . P A 2
H29B H 0.3594 0.5547 0.7737 0.020 Uiso 0.424(5) 1 calc R . P A 2
C26 C 0.4638(7) 0.7592(6) 0.5387(5) 0.0237(11) Uani 0.576(5) 1 d . . P A 1
H26A H 0.3901 0.6857 0.5044 0.028 Uiso 0.576(5) 1 calc R . P A 1
H26B H 0.4890 0.7909 0.4760 0.028 Uiso 0.576(5) 1 calc R . P A 1
C31 C 0.5081(10) 0.8115(9) 0.5511(8) 0.0237(11) Uani 0.424(5) 1 d . . P A 2
H31A H 0.4754 0.7744 0.4682 0.028 Uiso 0.424(5) 1 calc R . P A 2
H31B H 0.5684 0.8914 0.5626 0.028 Uiso 0.424(5) 1 calc R . P A 2
C27 C 0.4054(16) 0.8591(13) 0.6114(16) 0.023(2) Uani 0.576(5) 1 d . . P A 1
H27A H 0.4561 0.9407 0.6139 0.027 Uiso 0.576(5) 1 calc R . P A 1
H27B H 0.3044 0.8557 0.5727 0.027 Uiso 0.576(5) 1 calc R . P A 1
C32 C 0.375(2) 0.832(2) 0.598(2) 0.023(2) Uani 0.424(5) 1 d . . P A 2
H32A H 0.3400 0.9063 0.5798 0.027 Uiso 0.424(5) 1 calc R . P A 2
H32B H 0.2973 0.7612 0.5619 0.027 Uiso 0.424(5) 1 calc R . P A 2

loop_
_atom_site_aniso_label
_atom_site_aniso_U_11
_atom_site_aniso_U_22
_atom_site_aniso_U_33
_atom_site_aniso_U_23
_atom_site_aniso_U_13
_atom_site_aniso_U_12
Ir1 0.00840(6) 0.00952(6) 0.01000(6) 0.00334(4) 0.00176(4) 0.00178(4)
Cl1 0.0164(3) 0.0131(3) 0.0152(3) 0.0001(2) 0.0049(2) 0.0017(2)
N2 0.0094(10) 0.0122(10) 0.0143(9) 0.0057(8) 0.0019(8) 0.0019(8)
N1 0.0120(10) 0.0113(9) 0.0097(9) 0.0028(7) 0.0017(7) 0.0008(8)
C11 0.0093(11) 0.0116(11) 0.0090(10) 0.0030(8) 0.0033(8) 0.0004(9)
C12 0.0112(11) 0.0115(11) 0.0145(11) 0.0048(9) 0.0005(9) 0.0012(9)
C13 0.0134(12) 0.0168(12) 0.0131(11) 0.0071(9) 0.0015(9) 0.0046(9)
C21 0.0101(12) 0.0177(12) 0.0237(13) 0.0031(10) 0.0056(10) 0.0026(10)
C24 0.0176(13) 0.0217(13) 0.0185(13) -0.0084(10) 0.0064(10) -0.0019(11)
C6 0.0165(12) 0.0192(12) 0.0144(12) 0.0055(10) 0.0061(10) -0.0012(10)
C17 0.0165(12) 0.0167(12) 0.0148(11) 0.0055(9) 0.0031(10) 0.0029(10)
C9 0.0094(11) 0.0171(12) 0.0156(11) 0.0032(9) 0.0017(9) 0.0011(9)
C14 0.0147(12) 0.0192(13) 0.0172(12) 0.0116(10) 0.0041(10) 0.0035(10)
C25 0.0238(14) 0.0407(17) 0.0089(11) 0.0060(11) 0.0047(10) 0.0159(13)
C15 0.0139(12) 0.0136(12) 0.0211(12) 0.0093(10) -0.0019(10) 0.0009(10)
C10 0.0115(12) 0.0171(12) 0.0175(12) 0.0056(9) 0.0014(9) 0.0046(9)
C16 0.0206(13) 0.0149(12) 0.0160(12) 0.0030(9) 0.0008(10) 0.0027(10)
C1 0.0221(14) 0.0241(14) 0.0188(13) 0.0071(10) 0.0110(11) 0.0072(11)
C8 0.0211(13) 0.0100(11) 0.0144(11) 0.0043(9) 0.0048(10) 0.0017(9)
C28 0.0103(12) 0.0187(13) 0.0272(14) 0.0073(10) 0.0019(10) 0.0098(10)
C18 0.0250(14) 0.0207(13) 0.0156(12) 0.0063(10) 0.0085(10) 0.0047(11)
C7 0.0196(13) 0.0169(12) 0.0161(12) 0.0063(10) 0.0043(10) -0.0025(10)
C5 0.0273(15) 0.0218(13) 0.0200(13) 0.0094(11) 0.0039(11) 0.0017(11)
C20 0.0268(15) 0.0207(13) 0.0213(13) 0.0030(10) 0.0113(11) 0.0024(11)
C3 0.0344(17) 0.0322(16) 0.0138(13) -0.0004(11) 0.0113(12) -0.0086(13)
C4 0.0283(15) 0.0378(17) 0.0152(13) 0.0118(12) 0.0014(11) -0.0012(13)
C2 0.0335(16) 0.0249(14) 0.0210(14) 0.0011(11) 0.0164(12) 0.0048(12)
C19 0.0269(15) 0.0187(13) 0.0281(15) 0.0105(11) 0.0028(12) -0.0023(11)
C23 0.020(2) 0.014(3) 0.020(3) 0.0004(17) 0.002(2) -0.0002(18)
C30 0.020(2) 0.014(3) 0.020(3) 0.0004(17) 0.002(2) -0.0002(18)
C22 0.006(4) 0.018(2) 0.021(5) 0.006(3) -0.004(4) -0.002(2)
C29 0.006(4) 0.018(2) 0.021(5) 0.006(3) -0.004(4) -0.002(2)
C26 0.018(3) 0.038(4) 0.0146(19) 0.014(3) -0.001(2) 0.005(2)
C31 0.018(3) 0.038(4) 0.0146(19) 0.014(3) -0.001(2) 0.005(2)
C27 0.013(7) 0.024(6) 0.026(4) 0.010(5) -0.006(4) 0.002(4)
C32 0.013(7) 0.024(6) 0.026(4) 0.010(5) -0.006(4) 0.002(4)

_geom_special_details            
;
 All esds (except the esd in the dihedral angle between two l.s. planes)
 are estimated using the full covariance matrix.  The cell esds are taken
 into account individually in the estimation of esds in distances, angles
 and torsion angles; correlations between esds in cell parameters are only
 used when they are defined by crystal symmetry.  An approximate (isotropic)
 treatment of cell esds is used for estimating esds involving l.s. planes.
;
loop_
_geom_bond_atom_site_label_1
_geom_bond_atom_site_label_2
_geom_bond_distance
_geom_bond_site_symmetry_2
_geom_bond_publ_flag
Ir1 Cl1 2.3648(6) . ?
Ir1 C11 2.041(2) . ?
Ir1 C21 2.168(2) . ?
Ir1 C24 2.107(2) . ?
Ir1 C25 2.104(2) . ?
Ir1 C28 2.185(2) . ?
N2 C11 1.369(3) . ?
N2 C12 1.439(3) . ?
N2 C10 1.384(3) . ?
N1 C11 1.357(3) . ?
N1 C9 1.384(3) . ?
N1 C8 1.465(3) . ?
C12 C13 1.397(3) . ?
C12 C17 1.395(3) . ?
C13 C14 1.396(3) . ?
C13 C18 1.502(3) . ?
C21 H21 0.9800 . ?
C21 H21A 0.9800 . ?
C21 C28 1.388(4) . ?
C21 C22 1.565(12) . ?
C21 C29 1.486(18) . ?
C24 H24 0.9800 . ?
C24 H24A 0.9800 . ?
C24 C25 1.414(4) . ?
C24 C23 1.544(6) . ?
C24 C30 1.542(9) . ?
C6 C1 1.394(4) . ?
C6 C7 1.504(3) . ?
C6 C5 1.395(4) . ?
C17 C16 1.394(4) . ?
C17 C20 1.509(3) . ?
C9 H9 0.9300 . ?
C9 C10 1.343(3) . ?
C14 H14 0.9300 . ?
C14 C15 1.394(4) . ?
C25 H25 0.9800 . ?
C25 H25A 0.9800 . ?
C25 C26 1.536(6) . ?
C25 C31 1.563(9) . ?
C15 C16 1.389(4) . ?
C15 C19 1.511(3) . ?
C10 H10 0.9300 . ?
C16 H16 0.9300 . ?
C1 H1 0.9300 . ?
C1 C2 1.391(4) . ?
C8 H8A 0.9700 . ?
C8 H8B 0.9700 . ?
C8 C7 1.532(3) . ?
C28 H28 0.9800 . ?
C28 H28A 0.9800 . ?
C28 C27 1.49(2) . ?
C28 C32 1.56(3) . ?
C18 H18A 0.9600 . ?
C18 H18B 0.9600 . ?
C18 H18C 0.9600 . ?
C7 H7A 0.9700 . ?
C7 H7B 0.9700 . ?
C5 H5 0.9300 . ?
C5 C4 1.384(4) . ?
C20 H20A 0.9600 . ?
C20 H20B 0.9600 . ?
C20 H20C 0.9600 . ?
C3 H3 0.9300 . ?
C3 C4 1.384(4) . ?
C3 C2 1.386(4) . ?
C4 H4 0.9300 . ?
C2 H2 0.9300 . ?
C19 H19A 0.9600 . ?
C19 H19B 0.9600 . ?
C19 H19C 0.9600 . ?
C23 H23A 0.9700 . ?
C23 H23B 0.9700 . ?
C23 C22 1.553(14) . ?
C30 H30A 0.9700 . ?
C30 H30B 0.9700 . ?
C30 C29 1.53(2) . ?
C22 H22A 0.9700 . ?
C22 H22B 0.9700 . ?
C29 H29A 0.9700 . ?
C29 H29B 0.9700 . ?
C26 H26A 0.9700 . ?
C26 H26B 0.9700 . ?
C26 C27 1.54(2) . ?
C31 H31A 0.9700 . ?
C31 H31B 0.9700 . ?
C31 C32 1.57(3) . ?
C27 H27A 0.9700 . ?
C27 H27B 0.9700 . ?
C32 H32A 0.9700 . ?
C32 H32B 0.9700 . ?

loop_
_geom_angle_atom_site_label_1
_geom_angle_atom_site_label_2
_geom_angle_atom_site_label_3
_geom_angle
_geom_angle_site_symmetry_1
_geom_angle_site_symmetry_3
_geom_angle_publ_flag
C11 Ir1 Cl1 87.05(6) . . ?
C11 Ir1 C21 158.38(10) . . ?
C11 Ir1 C24 93.11(10) . . ?
C11 Ir1 C25 95.36(10) . . ?
C11 Ir1 C28 164.24(10) . . ?
C21 Ir1 Cl1 92.51(7) . . ?
C21 Ir1 C28 37.17(10) . . ?
C24 Ir1 Cl1 163.76(8) . . ?
C24 Ir1 C21 81.39(10) . . ?
C24 Ir1 C28 94.24(11) . . ?
C25 Ir1 Cl1 156.91(9) . . ?
C25 Ir1 C21 93.46(11) . . ?
C25 Ir1 C24 39.24(11) . . ?
C25 Ir1 C28 81.71(10) . . ?
C28 Ir1 Cl1 89.75(7) . . ?
C11 N2 C12 125.5(2) . . ?
C11 N2 C10 110.8(2) . . ?
C10 N2 C12 123.5(2) . . ?
C11 N1 C9 111.6(2) . . ?
C11 N1 C8 124.9(2) . . ?
C9 N1 C8 123.6(2) . . ?
N2 C11 Ir1 127.67(17) . . ?
N1 C11 Ir1 127.86(17) . . ?
N1 C11 N2 103.86(19) . . ?
C13 C12 N2 120.1(2) . . ?
C17 C12 N2 117.9(2) . . ?
C17 C12 C13 122.0(2) . . ?
C12 C13 C18 121.4(2) . . ?
C14 C13 C12 117.7(2) . . ?
C14 C13 C18 120.9(2) . . ?
Ir1 C21 H21 115.6 . . ?
Ir1 C21 H21A 111.4 . . ?
C28 C21 Ir1 72.07(14) . . ?
C28 C21 H21 115.6 . . ?
C28 C21 H21A 111.4 . . ?
C28 C21 C22 118.1(4) . . ?
C28 C21 C29 133.2(5) . . ?
C22 C21 Ir1 112.6(5) . . ?
C22 C21 H21 115.6 . . ?
C29 C21 Ir1 108.4(7) . . ?
C29 C21 H21A 111.4 . . ?
Ir1 C24 H24 110.6 . . ?
Ir1 C24 H24A 117.8 . . ?
C25 C24 Ir1 70.27(15) . . ?
C25 C24 H24 110.6 . . ?
C25 C24 H24A 117.8 . . ?
C25 C24 C23 134.3(3) . . ?
C25 C24 C30 111.3(4) . . ?
C23 C24 Ir1 111.5(2) . . ?
C23 C24 H24 110.6 . . ?
C30 C24 Ir1 113.1(3) . . ?
C30 C24 H24A 117.8 . . ?
C1 C6 C7 120.9(2) . . ?
C1 C6 C5 118.4(2) . . ?
C5 C6 C7 120.7(2) . . ?
C12 C17 C20 121.5(2) . . ?
C16 C17 C12 118.2(2) . . ?
C16 C17 C20 120.3(2) . . ?
N1 C9 H9 126.7 . . ?
C10 C9 N1 106.6(2) . . ?
C10 C9 H9 126.7 . . ?
C13 C14 H14 119.1 . . ?
C15 C14 C13 121.9(2) . . ?
C15 C14 H14 119.1 . . ?
Ir1 C25 H25 116.5 . . ?
Ir1 C25 H25A 110.0 . . ?
C24 C25 Ir1 70.49(14) . . ?
C24 C25 H25 116.5 . . ?
C24 C25 H25A 110.0 . . ?
C24 C25 C26 114.1(3) . . ?
C24 C25 C31 136.8(4) . . ?
C26 C25 Ir1 114.5(3) . . ?
C26 C25 H25 116.5 . . ?
C31 C25 Ir1 109.8(4) . . ?
C31 C25 H25A 110.0 . . ?
C14 C15 C19 121.1(2) . . ?
C16 C15 C14 118.5(2) . . ?
C16 C15 C19 120.3(2) . . ?
N2 C10 H10 126.4 . . ?
C9 C10 N2 107.2(2) . . ?
C9 C10 H10 126.4 . . ?
C17 C16 H16 119.2 . . ?
C15 C16 C17 121.6(2) . . ?
C15 C16 H16 119.2 . . ?
C6 C1 H1 119.6 . . ?
C2 C1 C6 120.8(3) . . ?
C2 C1 H1 119.6 . . ?
N1 C8 H8A 109.1 . . ?
N1 C8 H8B 109.1 . . ?
N1 C8 C7 112.3(2) . . ?
H8A C8 H8B 107.9 . . ?
C7 C8 H8A 109.1 . . ?
C7 C8 H8B 109.1 . . ?
Ir1 C28 H28 112.9 . . ?
Ir1 C28 H28A 116.1 . . ?
C21 C28 Ir1 70.76(14) . . ?
C21 C28 H28 112.9 . . ?
C21 C28 H28A 116.1 . . ?
C21 C28 C27 129.7(5) . . ?
C21 C28 C32 117.3(7) . . ?
C27 C28 Ir1 108.5(7) . . ?
C27 C28 H28 112.9 . . ?
C32 C28 Ir1 112.7(11) . . ?
C32 C28 H28A 116.1 . . ?
C13 C18 H18A 109.5 . . ?
C13 C18 H18B 109.5 . . ?
C13 C18 H18C 109.5 . . ?
H18A C18 H18B 109.5 . . ?
H18A C18 H18C 109.5 . . ?
H18B C18 H18C 109.5 . . ?
C6 C7 C8 112.8(2) . . ?
C6 C7 H7A 109.0 . . ?
C6 C7 H7B 109.0 . . ?
C8 C7 H7A 109.0 . . ?
C8 C7 H7B 109.0 . . ?
H7A C7 H7B 107.8 . . ?
C6 C5 H5 119.6 . . ?
C4 C5 C6 120.9(3) . . ?
C4 C5 H5 119.6 . . ?
C17 C20 H20A 109.5 . . ?
C17 C20 H20B 109.5 . . ?
C17 C20 H20C 109.5 . . ?
H20A C20 H20B 109.5 . . ?
H20A C20 H20C 109.5 . . ?
H20B C20 H20C 109.5 . . ?
C4 C3 H3 120.1 . . ?
C4 C3 C2 119.8(3) . . ?
C2 C3 H3 120.1 . . ?
C5 C4 H4 119.9 . . ?
C3 C4 C5 120.2(3) . . ?
C3 C4 H4 119.9 . . ?
C1 C2 H2 120.0 . . ?
C3 C2 C1 119.9(3) . . ?
C3 C2 H2 120.0 . . ?
C15 C19 H19A 109.5 . . ?
C15 C19 H19B 109.5 . . ?
C15 C19 H19C 109.5 . . ?
H19A C19 H19B 109.5 . . ?
H19A C19 H19C 109.5 . . ?
H19B C19 H19C 109.5 . . ?
C24 C23 H23A 109.6 . . ?
C24 C23 H23B 109.6 . . ?
C24 C23 C22 110.3(6) . . ?
H23A C23 H23B 108.1 . . ?
C22 C23 H23A 109.6 . . ?
C22 C23 H23B 109.6 . . ?
C24 C30 H30A 109.8 . . ?
C24 C30 H30B 109.8 . . ?
H30A C30 H30B 108.2 . . ?
C29 C30 C24 109.4(8) . . ?
C29 C30 H30A 109.8 . . ?
C29 C30 H30B 109.8 . . ?
C21 C22 H22A 109.5 . . ?
C21 C22 H22B 109.5 . . ?
C23 C22 C21 110.6(7) . . ?
C23 C22 H22A 109.5 . . ?
C23 C22 H22B 109.5 . . ?
H22A C22 H22B 108.1 . . ?
C21 C29 C30 111.8(12) . . ?
C21 C29 H29A 109.3 . . ?
C21 C29 H29B 109.3 . . ?
C30 C29 H29A 109.3 . . ?
C30 C29 H29B 109.3 . . ?
H29A C29 H29B 107.9 . . ?
C25 C26 H26A 109.7 . . ?
C25 C26 H26B 109.7 . . ?
C25 C26 C27 109.9(7) . . ?
H26A C26 H26B 108.2 . . ?
C27 C26 H26A 109.7 . . ?
C27 C26 H26B 109.7 . . ?
C25 C31 H31A 109.6 . . ?
C25 C31 H31B 109.6 . . ?
C25 C31 C32 110.2(11) . . ?
H31A C31 H31B 108.1 . . ?
C32 C31 H31A 109.6 . . ?
C32 C31 H31B 109.6 . . ?
C28 C27 C26 114.2(11) . . ?
C28 C27 H27A 108.7 . . ?
C28 C27 H27B 108.7 . . ?
C26 C27 H27A 108.7 . . ?
C26 C27 H27B 108.7 . . ?
H27A C27 H27B 107.6 . . ?
C28 C32 C31 109.3(14) . . ?
C28 C32 H32A 109.8 . . ?
C28 C32 H32B 109.8 . . ?
C31 C32 H32A 109.8 . . ?
C31 C32 H32B 109.8 . . ?
H32A C32 H32B 108.3 . . ?

loop_
_geom_torsion_atom_site_label_1
_geom_torsion_atom_site_label_2
_geom_torsion_atom_site_label_3
_geom_torsion_atom_site_label_4
_geom_torsion
_geom_torsion_site_symmetry_1
_geom_torsion_site_symmetry_2
_geom_torsion_site_symmetry_3
_geom_torsion_site_symmetry_4
_geom_torsion_publ_flag
Ir1 C21 C28 C27 98.4(9) . . . . ?
Ir1 C21 C28 C32 106.2(12) . . . . ?
Ir1 C21 C22 C23 15.6(7) . . . . ?
Ir1 C21 C29 C30 -41.3(8) . . . . ?
Ir1 C24 C25 C26 -108.9(3) . . . . ?
Ir1 C24 C25 C31 -98.5(6) . . . . ?
Ir1 C24 C23 C22 40.4(6) . . . . ?
Ir1 C24 C30 C29 -23.0(8) . . . . ?
Ir1 C25 C26 C27 17.3(8) . . . . ?
Ir1 C25 C31 C32 -44.2(10) . . . . ?
Ir1 C28 C27 C26 35.6(8) . . . . ?
Ir1 C28 C32 C31 -17.1(14) . . . . ?
N2 C12 C13 C14 176.6(2) . . . . ?
N2 C12 C13 C18 -5.9(3) . . . . ?
N2 C12 C17 C16 -178.2(2) . . . . ?
N2 C12 C17 C20 0.8(4) . . . . ?
N1 C9 C10 N2 0.2(3) . . . . ?
N1 C8 C7 C6 65.3(3) . . . . ?
C11 N2 C12 C13 -81.0(3) . . . . ?
C11 N2 C12 C17 100.7(3) . . . . ?
C11 N2 C10 C9 -0.7(3) . . . . ?
C11 N1 C9 C10 0.3(3) . . . . ?
C11 N1 C8 C7 -119.8(2) . . . . ?
C12 N2 C11 Ir1 13.6(3) . . . . ?
C12 N2 C11 N1 -174.8(2) . . . . ?
C12 N2 C10 C9 175.1(2) . . . . ?
C12 C13 C14 C15 2.9(4) . . . . ?
C12 C17 C16 C15 0.5(4) . . . . ?
C13 C12 C17 C16 3.5(4) . . . . ?
C13 C12 C17 C20 -177.5(2) . . . . ?
C13 C14 C15 C16 0.9(4) . . . . ?
C13 C14 C15 C19 179.4(2) . . . . ?
C21 C28 C27 C26 -44.3(12) . . . . ?
C21 C28 C32 C31 -96.3(10) . . . . ?
C24 C25 C26 C27 95.9(7) . . . . ?
C24 C25 C31 C32 38.0(12) . . . . ?
C24 C23 C22 C21 -35.7(8) . . . . ?
C24 C30 C29 C21 42.6(10) . . . . ?
C6 C1 C2 C3 1.1(4) . . . . ?
C6 C5 C4 C3 1.0(4) . . . . ?
C17 C12 C13 C14 -5.2(4) . . . . ?
C17 C12 C13 C18 172.4(2) . . . . ?
C9 N1 C11 Ir1 170.82(16) . . . . ?
C9 N1 C11 N2 -0.7(3) . . . . ?
C9 N1 C8 C7 61.3(3) . . . . ?
C14 C15 C16 C17 -2.6(4) . . . . ?
C25 C24 C23 C22 -42.6(7) . . . . ?
C25 C24 C30 C29 -99.8(8) . . . . ?
C25 C26 C27 C28 -35.4(9) . . . . ?
C25 C31 C32 C28 39.3(14) . . . . ?
C10 N2 C11 Ir1 -170.73(17) . . . . ?
C10 N2 C11 N1 0.8(3) . . . . ?
C10 N2 C12 C13 103.9(3) . . . . ?
C10 N2 C12 C17 -74.5(3) . . . . ?
C1 C6 C7 C8 -85.8(3) . . . . ?
C1 C6 C5 C4 -0.9(4) . . . . ?
C8 N1 C11 Ir1 -8.2(3) . . . . ?
C8 N1 C11 N2 -179.7(2) . . . . ?
C8 N1 C9 C10 179.4(2) . . . . ?
C28 C21 C22 C23 96.7(5) . . . . ?
C28 C21 C29 C30 41.1(13) . . . . ?
C18 C13 C14 C15 -174.6(2) . . . . ?
C7 C6 C1 C2 178.7(2) . . . . ?
C7 C6 C5 C4 -179.8(2) . . . . ?
C5 C6 C1 C2 -0.2(4) . . . . ?
C5 C6 C7 C8 93.1(3) . . . . ?
C20 C17 C16 C15 -178.5(2) . . . . ?
C4 C3 C2 C1 -1.0(4) . . . . ?
C2 C3 C4 C5 0.0(4) . . . . ?
C19 C15 C16 C17 178.8(2) . . . . ?
C23 C24 C25 Ir1 101.2(4) . . . . ?
C23 C24 C25 C26 -7.7(5) . . . . ?
C30 C24 C25 Ir1 107.9(4) . . . . ?
C30 C24 C25 C31 9.4(7) . . . . ?
C22 C21 C28 Ir1 -106.6(5) . . . . ?
C22 C21 C28 C27 -8.2(11) . . . . ?
C29 C21 C28 Ir1 -98.8(10) . . . . ?
C29 C21 C28 C32 7.5(15) . . . . ?

_shelx_SHELXL_version_number     2014/7
loop_
_exptl_crystal_face_index_h
_exptl_crystal_face_index_k
_exptl_crystal_face_index_l
_exptl_crystal_face_perp_dist
_exptl_oxdiff_crystal_face_indexfrac_h
_exptl_oxdiff_crystal_face_indexfrac_k
_exptl_oxdiff_crystal_face_indexfrac_l
_exptl_oxdiff_crystal_face_x
_exptl_oxdiff_crystal_face_y
_exptl_oxdiff_crystal_face_z
3 0 1 0.1099 3.0000 -0.0000 1.0000 0.1026 0.3529 -0.4101
-3 0 -1 0.1099 -3.0000 0.0000 -1.0000 -0.1026 -0.3529 0.4101
-2 -5 5 0.0950 -2.0000 -5.0000 5.0000 -0.1655 -0.7394 -0.4932
1 5 -5 0.0418 1.0000 5.0000 -5.0000 0.1610 0.6110 0.5981
0 -1 5 0.0971 -0.0000 -1.0000 5.0000 0.3248 -0.2253 -0.5216
0 1 -5 0.0548 0.0000 1.0000 -5.0000 -0.3248 0.2253 0.5216
5 -3 -1 0.1019 5.0000 -3.0000 -1.0000 -0.4272 0.4810 -0.5656
-5 3 2 0.1279 -5.0000 3.0000 2.0000 0.5162 -0.5132 0.4704
-1 1 -1 0.0958 -1.0000 1.0000 -1.0000 0.0267 -0.0318 0.2456
3 -1 -5 0.0623 3.0000 -1.0000 -5.0000 -0.5518 0.4818 0.1160
-3 1 5 0.1140 -3.0000 1.0000 5.0000 0.5518 -0.4818 -0.1160
2 -3 5 0.1014 2.0000 -3.0000 5.0000 0.0933 -0.0973 -0.8223
-1 -5 -3 0.0636 -1.0000 -5.0000 -3.0000 -0.8731 -0.3534 0.1639
1 -5 1 0.1127 1.0000 -5.0000 1.0000 -0.5080 -0.2255 -0.4270
1 5 3 0.0731 1.0000 5.0000 3.0000 0.8731 0.3534 -0.1639
-1 5 -1 0.0717 -1.0000 5.0000 -1.0000 0.5080 0.2255 0.4270
3 0 5 0.0930 3.0000 -0.0000 5.0000 0.4587 0.2241 -0.7911
5 1 -5 0.0711 5.0000 1.0000 -5.0000 -0.3021 0.8671 -0.0032

_iucr_refine_instructions_details 
;

    sbd1613.res created by SHELXL-2014/7

TITL sbd1613_a.res in P-1
REM Old TITL sbd1613 in P1 #1
REM SHELXT solution in P-1
REM R1 0.038, Rweak 0.012, Alpha 0.053, Orientation as input
REM Formula found by SHELXT: C27 N3 Cl Ir
CELL 1.54184 9.74226 11.066006 12.167251 100.7173 104.6849 96.5428
ZERR 2 0.000349 0.000377 0.000401 0.0028 0.003 0.0029
LATT 1
SFAC C H Cl Ir N
UNIT 56 68 2 2 4
EADP C23 C30
EADP C26 C31
EADP C27 C32
EADP C22 C29
 
L.S. 10
PLAN  20
BOND $H
LIST 6
MORE -1
CONF
fmap 2
acta
REM <olex2.extras>
REM <HklSrc "%.\\sbd1613.hkl">
REM </olex2.extras>
 
WGHT    0.022800    0.677700
FVAR       0.48187   0.57640
IR1   4    0.620992    0.777563    0.796260    11.00000    0.00840    0.00952 =
         0.01000    0.00334    0.00176    0.00178
CL1   3    0.664141    0.915881    0.979340    11.00000    0.01638    0.01312 =
         0.01522    0.00011    0.00493    0.00173
N2    5    0.888555    0.662174    0.886448    11.00000    0.00939    0.01219 =
         0.01427    0.00572    0.00191    0.00190
N1    5    0.950068    0.846624    0.864187    11.00000    0.01201    0.01131 =
         0.00973    0.00276    0.00175    0.00076
C11   1    0.832519    0.759055    0.846567    11.00000    0.00927    0.01163 =
         0.00903    0.00296    0.00333    0.00036
C12   1    0.807771    0.542072    0.878446    11.00000    0.01116    0.01146 =
         0.01450    0.00476    0.00047    0.00124
C13   1    0.731801    0.526320    0.959383    11.00000    0.01343    0.01676 =
         0.01314    0.00705    0.00152    0.00462
C21   1    0.391267    0.739064    0.774655    11.00000    0.01011    0.01771 =
         0.02368    0.00307    0.00562    0.00261
PART 1
AFIX  13
H21   2    0.362315    0.752483    0.846873    21.00000   -1.20000
AFIX  13
PART 0
PART 2
H21A  2    0.369392    0.759717    0.849560   -21.00000   -1.20000
AFIX   0
PART 0
C24   1    0.567593    0.617140    0.659669    11.00000    0.01760    0.02174 =
         0.01855   -0.00838    0.00635   -0.00192
PART 1
AFIX  13
H24   2    0.647453    0.570020    0.665593    21.00000   -1.20000
AFIX  13
PART 0
PART 2
H24A  2    0.635406    0.558086    0.661433   -21.00000   -1.20000
AFIX   0
PART 0
C6    1    0.962563    0.901504    0.629741    11.00000    0.01648    0.01917 =
         0.01436    0.00546    0.00606   -0.00115
C17   1    0.811596    0.443188    0.790122    11.00000    0.01646    0.01671 =
         0.01482    0.00552    0.00306    0.00292
C9    1    1.075794    0.806716    0.914804    11.00000    0.00940    0.01706 =
         0.01565    0.00324    0.00166    0.00111
AFIX  43
H9    2    1.168925    0.851071    0.935115    11.00000   -1.20000
AFIX   0
C14   1    0.649014    0.409602    0.943692    11.00000    0.01471    0.01920 =
         0.01723    0.01156    0.00405    0.00354
AFIX  43
H14   2    0.594137    0.398173    0.994483    11.00000   -1.20000
AFIX   0
C25   1    0.597187    0.724294    0.616328    11.00000    0.02382    0.04066 =
         0.00892    0.00601    0.00472    0.01590
PART 1
AFIX  13
H25   2    0.685494    0.733545    0.591856    21.00000   -1.20000
AFIX  13
PART 0
PART 2
H25A  2    0.692005    0.729019    0.602006   -21.00000   -1.20000
AFIX   0
PART 0
C15   1    0.646263    0.309677    0.854041    11.00000    0.01386    0.01364 =
         0.02107    0.00932   -0.00186    0.00095
C10   1    1.036987    0.691441    0.928841    11.00000    0.01150    0.01709 =
         0.01752    0.00558    0.00142    0.00457
AFIX  43
H10   2    1.098372    0.640762    0.961027    11.00000   -1.20000
AFIX   0
C16   1    0.730273    0.327387    0.779716    11.00000    0.02059    0.01493 =
         0.01596    0.00303    0.00080    0.00272
AFIX  43
H16   2    0.732297    0.260388    0.721644    11.00000   -1.20000
AFIX   0
C1    1    0.995921    0.781912    0.606082    11.00000    0.02211    0.02413 =
         0.01882    0.00705    0.01096    0.00717
AFIX  43
H1    2    1.061738    0.756007    0.663098    11.00000   -1.20000
AFIX   0
C8    1    0.946234    0.969370    0.835627    11.00000    0.02114    0.01005 =
         0.01442    0.00431    0.00481    0.00167
AFIX  23
H8A   2    0.987380    1.033716    0.906386    11.00000   -1.20000
H8B   2    0.846856    0.978195    0.804185    11.00000   -1.20000
AFIX   0
C28   1    0.419824    0.845293    0.733455    11.00000    0.01026    0.01872 =
         0.02723    0.00731    0.00187    0.00978
PART 1
AFIX  13
H28   2    0.411787    0.921804    0.785132    21.00000   -1.20000
AFIX  13
PART 0
PART 2
H28A  2    0.408597    0.923913    0.780092   -21.00000   -1.20000
AFIX   0
PART 0
C18   1    0.743246    0.629351    1.062559    11.00000    0.02498    0.02071 =
         0.01556    0.00634    0.00848    0.00466
AFIX 137
H18A  2    0.842674    0.657458    1.105365    11.00000   -1.50000
H18B  2    0.691566    0.598915    1.112131    11.00000   -1.50000
H18C  2    0.702813    0.697531    1.036126    11.00000   -1.50000
AFIX   0
C7    1    1.029192    0.988373    0.747066    11.00000    0.01961    0.01694 =
         0.01605    0.00629    0.00430   -0.00246
AFIX  23
H7A   2    1.032840    1.073844    0.738033    11.00000   -1.20000
H7B   2    1.127308    0.975424    0.776976    11.00000   -1.20000
AFIX   0
C5    1    0.863766    0.938020    0.542463    11.00000    0.02727    0.02176 =
         0.01996    0.00941    0.00391    0.00174
AFIX  43
H5    2    0.839213    1.017046    0.557030    11.00000   -1.20000
AFIX   0
C20   1    0.898963    0.460275    0.706235    11.00000    0.02679    0.02070 =
         0.02127    0.00302    0.01130    0.00237
AFIX 137
H20A  2    0.873588    0.528637    0.671415    11.00000   -1.50000
H20B  2    0.879290    0.385392    0.646441    11.00000   -1.50000
H20C  2    0.999589    0.477667    0.747488    11.00000   -1.50000
AFIX   0
C3    1    0.835651    0.739559    0.412099    11.00000    0.03442    0.03222 =
         0.01383   -0.00036    0.01133   -0.00862
AFIX  43
H3    2    0.793906    0.686006    0.339513    11.00000   -1.20000
AFIX   0
C4    1    0.801831    0.858125    0.434472    11.00000    0.02834    0.03778 =
         0.01515    0.01179    0.00142   -0.00118
AFIX  43
H4    2    0.737274    0.884220    0.376761    11.00000   -1.20000
AFIX   0
C2    1    0.931970    0.700876    0.498251    11.00000    0.03353    0.02493 =
         0.02100    0.00111    0.01640    0.00483
AFIX  43
H2    2    0.953797    0.620809    0.483947    11.00000   -1.20000
AFIX   0
C19   1    0.557097    0.183618    0.839105    11.00000    0.02689    0.01868 =
         0.02806    0.01046    0.00280   -0.00226
AFIX 137
H19A  2    0.605303    0.141427    0.895907    11.00000   -1.50000
H19B  2    0.544761    0.134763    0.762237    11.00000   -1.50000
H19C  2    0.464578    0.194572    0.849682    11.00000   -1.50000
AFIX   0
PART 1
C23   1    0.428401    0.533519    0.657555    21.00000    0.02023    0.01379 =
         0.02003    0.00044    0.00202   -0.00022
AFIX  23
H23A  2    0.450297    0.483725    0.715482    21.00000   -1.20000
H23B  2    0.389023    0.477173    0.581631    21.00000   -1.20000
AFIX   0
PART 0
PART 2
C30   1    0.405320    0.563233    0.618747   -21.00000    0.02023    0.01379 =
         0.02003    0.00044    0.00202   -0.00022
AFIX  23
H30A  2    0.359300    0.592105    0.550199   -21.00000   -1.20000
H30B  2    0.391536    0.472818    0.598233   -21.00000   -1.20000
AFIX   0
PART 0
PART 1
C22   1    0.315609    0.614856    0.683482    21.00000    0.00634    0.01753 =
         0.02132    0.00591   -0.00412   -0.00176
AFIX  23
H22A  2    0.248182    0.568655    0.713503    21.00000   -1.20000
H22B  2    0.261950    0.634048    0.611863    21.00000   -1.20000
AFIX   0
PART 0
PART 2
C29   1    0.337552    0.605391    0.716463   -21.00000    0.00634    0.01753 =
         0.02132    0.00591   -0.00412   -0.00176
AFIX  23
H29A  2    0.233771    0.592630    0.684582   -21.00000   -1.20000
H29B  2    0.359364    0.554745    0.773665   -21.00000   -1.20000
AFIX   0
PART 0
PART 1
C26   1    0.463768    0.759229    0.538684    21.00000    0.01837    0.03797 =
         0.01459    0.01382   -0.00149    0.00486
AFIX  23
H26A  2    0.390060    0.685672    0.504379    21.00000   -1.20000
H26B  2    0.489037    0.790933    0.475978    21.00000   -1.20000
AFIX   0
PART 0
PART 2
C31   1    0.508056    0.811545    0.551112   -21.00000    0.01837    0.03797 =
         0.01459    0.01382   -0.00149    0.00486
AFIX  23
H31A  2    0.475378    0.774429    0.468205   -21.00000   -1.20000
H31B  2    0.568449    0.891413    0.562551   -21.00000   -1.20000
AFIX   0
PART 0
PART 1
C27   1    0.405363    0.859083    0.611404    21.00000    0.01311    0.02396 =
         0.02582    0.01036   -0.00613    0.00209
AFIX  23
H27A  2    0.456076    0.940675    0.613880    21.00000   -1.20000
H27B  2    0.304401    0.855687    0.572681    21.00000   -1.20000
AFIX   0
PART 0
PART 2
C32   1    0.374597    0.831719    0.598492   -21.00000    0.01311    0.02396 =
         0.02582    0.01036   -0.00613    0.00209
AFIX  23
H32A  2    0.340035    0.906316    0.579798   -21.00000   -1.20000
H32B  2    0.297328    0.761191    0.561921   -21.00000   -1.20000
AFIX   0
HKLF 4
 
REM  sbd1613_a.res in P-1
REM R1 =  0.0167 for    4560 Fo > 4sig(Fo)  and  0.0172 for all    4638 data
REM    305 parameters refined using      0 restraints
 
END  
     
WGHT      0.0228      0.6777 

REM Highest difference peak  0.565,  deepest hole -1.032,  1-sigma level  0.081
Q1    1   0.5463  0.7848  0.8295  11.00000  0.05    0.57
Q2    1   0.6910  0.7654  0.7592  11.00000  0.05    0.56
Q3    1   0.5793  0.6630  0.7228  11.00000  0.05    0.48
Q4    1   0.6671  0.8963  0.8626  11.00000  0.05    0.39
Q5    1   0.5232  0.1695  0.9008  11.00000  0.05    0.36
Q6    1   0.4667  0.9297  0.7953  11.00000  0.05    0.36
Q7    1   0.7446  0.7366  0.8340  11.00000  0.05    0.35
Q8    1   0.7467  0.9105  0.9558  11.00000  0.05    0.35
Q9    1   0.6548  0.8988  0.7881  11.00000  0.05    0.34
Q10   1   0.6160  0.6436  0.7816  11.00000  0.05    0.34
Q11   1   0.7693  0.7207  0.9368  11.00000  0.05    0.33
Q12   1   0.7410  0.5462  0.8942  11.00000  0.05    0.32
Q13   1   0.8928  0.8013  0.8416  11.00000  0.05    0.31
Q14   1   0.7866  0.7436  0.7418  11.00000  0.05    0.31
Q15   1   0.4688  0.8461  0.6544  11.00000  0.05    0.31
Q16   1   0.6808  0.4739  0.9455  11.00000  0.05    0.30
Q17   1   0.9836  0.9849  0.7861  11.00000  0.05    0.30
Q18   1   0.4706  0.1774  0.7984  11.00000  0.05    0.29
Q19   1   0.3770  0.6819  0.7328  11.00000  0.05    0.29
Q20   1   0.7889  0.3803  0.7977  11.00000  0.05    0.29

  REM The information below was added by Olex2.
  REM
  REM R1 = 0.0167 for 4560 Fo > 4sig(Fo) and 0.0172 for all 7908 data
  REM n/a parameters refined using n/a restraints
  REM Highest difference peak 0.57, deepest hole -1.03
  REM Mean Shift 0, Max Shift 0.002.
  
  REM +++ Tabular Listing of Refinement Information +++
  REM R1_all = 0.0172
  REM R1_gt = 0.0167
  REM wR_ref = 0.0415
  REM GOOF = 1.085
  REM Shift_max = 0.002
  REM Shift_mean = 0
  REM Reflections_all = 7908
  REM Reflections_gt = 4560
  REM Parameters = n/a
  REM Hole = -1.03
  REM Peak = 0.57
  REM Flack = n/a
  
  
;
_olex2_date_sample_data_collection 2016-04-22
_olex2_date_sample_submission    2016-04-14
_olex2_exptl_crystal_mounting_method 'oil on micromount 200 micrometres'
_olex2_submission_original_sample_id Chin4
_olex2_submission_special_instructions 'No special instructions were received'
